# Supplementary material for: Amphibalanus amphitrite begins exoskeleton mineralization within 48 hours of metamorphosis
Source: R Soc Open Sci. 2020 Sep 30;7(9):200725. doi: 10.1098/rsos.200725 (PMC7540746; doi:10.1098/rsos.200725)
Supplement: Table S1 [file rsos200725supp8.xlsx]

## Sheet: Sheet1
Time post-metamorphosis		weight %C	weight %O	weight %Na	weight %Mg	weight %S	weight %K	weight %Ca	weight %P	weight %Al
1 hour parietal	spot 1	51.81	36.57	0.73	1.17	0.94		8.64		0.13
1 hour parietal	spot 2	55.65	33.95	0.57	1.13	0.94		7.75
1 hour parietal	spot 3	60.52	25.96	1.01	1.41	1.59		9.51
1 hour parietal	spot 4	53.88	35.19	0.56	0.77	0.65		5.98		2.97
1 hour parietal	spot 5	56.27	30.16	0.82	1.35	1.2		10.2
1 hour parietal	spot 6	65.08	24.71	0.69	1	1.24	0.09	7.05		0.12
1 hour parietal	spot 7	64.57	21.02	1.17	1.54	1.81		9.89
1 hour parietal	spot 8	58.52	27.78	0.71	1.32	1.37		10.05		0.24
1 hour parietal	spot 9	61.76	23.44	0.86	1.46	1.65		10.82
1 hour parietal	spot 10	59.1	25.16	0.7	1.48	1.39		12.17
1 hour parietal	spot 11	60.19	24.42	0.79	1.47	1.47		11.65
1 hour parietal	spot 12	58.13	26.35	0.94	1.64	0.32		11.16		1.47
1 hour parietal	spot 13	59.05	27.8	0.68	1.21	2.3		7.75		1.22
1 hour parietal	spot 14	59.98	24.34	0.88	1.56	0.47		11.35		1.41
1 hour parietal	spot 15	67.75	18.99	0.97	1.4	0.28	0.1	9.15		1.37
1 hour parietal	spot 16	66.05	24.14	0.91	0.73	0.76	0.1	7.15		0.16
1 hour parietal	spot 17	64.02	25.86	0.94	0.76	0.74	0.12	7.56
1 hour parietal	spot 18	68.32	22.4	1.08	0.7	0.79	0.17	6.39		0.15
1 hour parietal	spot 19	64.11	26.09	1.06	0.79	0.75	0.15	7.06
1 hour parietal	spot 20	48.36	38.86	0.86	1.3	0.82		9.69		0.11
1 hour parietal	spot 21	49.67	37.68	0.81	1.28	0.89		9.5		0.18
1 hour parietal	spot 22	46.46	41.29	0.74	1.17	0.73		9.19		0.42
1 hour parietal	spot 23	53.08	36.52	0.71	1.13	0.73		7.59		0.24
1 hour parietal	spot 24	58.84	32.36	0.68	0.93	0.67		6.1		0.42
1 hour parietal	spot 25	52.9	37.53	0.63	0.9	0.67		6.72		0.65
1 hour parietal	spot 26	49.05	39.84	0.8	0.97	0.67		7.77		0.89
1 hour parietal	spot 27	67.83	21.68	1.61	0.87	1.23	0.29	5.82	0.66
1 hour parietal	spot 28	55.51	35.2	0.31	0.42	4.75	0.06	3.42		0.33
1 hour parietal	spot 29	55.53	37.83	0.45	0.56	0.57		4.67		0.4
1 hour parietal	spot 30	59.54	27.26	1.44	1.06	1.09	0.12	8.45		1.03
1 hour parietal	spot 31	68.19	20.13	3.5	1.05	1.74	1.05	2.23	1.96	0.14
1 hour parietal	spot 32	68.44	17.84	2.93	1.14	1.91	0.52	5.79	1.35	0.09
1 hour parietal	spot 33	64.04	23.88	1.15	1.26	1.16	0.13	7.9		0.48
1 hour parietal	spot 34	71.48	19.51	1	1.02	1.64	0.16	3.81	1.38
1 hour parietal	spot 35	64.97	24.83	0.48	0.69	0.66	0.05	7.39		0.94
1 hour parietal	spot 36	71.24	17.36	0.76	1.14	1.5	0.1	6.5	1.21	0.19
1 hour parietal	spot 37	66.88	13.15	0.56	0.98	1.72		16.5		0.21
1 hour parietal	spot 38	80.38	17.14	0.35	0.32	0.6	0.11	0.41	0.07	0.62
1 hour parietal	spot 39	75.87	19.14	0.92	0.66	1.35	0.17	0.33	0.23	1.33
1 hour parietal	spot 40	75.63	18	0.79	0.96	1.72	0.18	1	0.06	1.66
1 hour parietal	spot 41	76.68	15.16	1.11	1.05	2.66	0.36	0.37	0.53	2.09
1 hour parietal	spot 42	75.92	16.13	0.6	1.01	2.41	0.18	1.96	0.14	1.66
1 hour parietal	spot 43	69.7	24.95	0.52	0.46	0.51	0.07	2.76	1.01
1 hour parietal	spot 44	70.86	21.43	0.84	0.74	0.79	0.13	4.9	0.3
1 hour parietal	spot 45	77.62	21.22	0.12	0.1	0.16		0.56	0.22
1 day parietal	spot 1	42.92	39.4	0.99	0.83	1.03	0.14	14.69
1 day parietal	spot 2	41.85	41.71	0.84	0.87	1.03	0.11	13.59
1 day parietal	spot 3	75.73	23.57	0	0	0	0	0.7
1 day parietal	spot 4	40.4	38.98	0.91	1.08	1.07	0.21	16.81	0.52
1 day parietal	spot 5	61.74	31.26	0.55	0.55	0.53	0.11	5.26
1 day parietal	spot 6	76.17	23.54	0	0	0	0	0.29
1 day parietal	spot 7	68.09	25.83	0.29	0.4	0.48	0	4.61		0.31
1 day parietal	spot 8	78.23	19.01	0	0.2	0.26	0	2.29
1 day parietal	spot 9	81.13	17.19	0	0.12	0.15	0	1.4
1 day parietal	spot 10	84.68	14.81	0	0	0	0	0.52
1 day parietal	spot 11	45.1	29.96	0.52	0.87	1.35	0	21.54	0.56	0.09
1 day parietal	spot 12	53.62	15.97	0.25	0.79	2.13	0	25.47	1.19	0.58
1 day parietal	spot 13	54.6	14.13	0.25	0.71	3.49	0	24.08	1.75	0.98
1 day parietal	spot 14	73.74	13.09	0.33	0.33	1.18	0.11	8.97	1	1.26
1 day parietal	spot 15	48.05	32.78	0.62	0.75	0.94	0.1	16.36	0.38	0
1 day parietal	spot 16	55.26	26.73	0.58	0.65	1.13	0.13	12.7	0.63	2.19
1 day parietal	spot 17	58.58	21.37	0.68	0.64	1.52	0.23	13.95	0.88	2.15
1 day parietal	spot 18	58.08	22.14	2.26	0.68	2.13	1.1	12.61	1.01	0
1 day parietal	spot 19	41.66	38.5	0.56	0.81	1.08	0	17.29	0	0.1
1 day parietal	spot 20	48.73	25.95	0.52	0.77	1.43	0	21.99	0.61	0
1 day parietal	spot 21	62.35	15.83	0.43	0.53	1.42	0.12	18.57	0.75	0
1 day parietal	spot 22	62.1	19.93	0.55	0.44	1.19	0.15	15.08	0.56	0
1 day parietal	spot 23	49.29	29.54	0.79	0.73	1.94	0.34	17.36	0	0
1 day parietal	spot 24	54.47	24.49	0.52	0.67	1.21	0.12	18.05	0.47	0
1 day parietal	spot 25	65.22	15.98	0.41	0.54	1.38	0.19	15.47	0.81	0
1 day parietal	spot 26	65.6	14.79	0.37	0.51	1.27	0.1	16.65	0.71	0
2 day parietal	spot 1	26.14	42.86	0.48	1.84	1.16		27.4		0.12
2 day parietal	spot 2	33.08	40.7	0.52	1.52	0.99		23.08		0.11
2 day parietal	spot 3	41.14	36.14	0.32	1.32	1.43		19.23		0.42
2 day parietal	spot 4	29.86	43.73	0.68	1.42	1.11		23.21
2 day parietal	spot 5	30.03	42.18	0.59	1.38	1.15		24.57		0.1
2 day parietal	spot 6	34.02	32.68	0.45	1.49	1.34		29.88		0.13
2 day parietal	spot 7	18.01	37.78	0.26	2.06	1.43		40.46
2 day parietal	spot 8	29.8	31.86	0.26	1.7	1.43		34.86		0.09
2 day parietal	spot 9	31.24	35.6	0.37	1.71	1.41		29.66
2 day parietal	spot 10	33.23	38.02	0.54	1.62	1.76		24.6		0.22
2 day parietal	spot 11	16.3	32.63	0.3	2.03	1.63		46.78		0.32
2 day parietal	spot 12	17.47	39.79	0.41	1.69	1.49		38.29		0.85
2 day parietal	spot 13	25.76	10.41	0.1	0.61	1.8		60.94		0.38
2 day parietal	spot 14	30.15	18.6	0.2	1.08	1.65		47.77		0.55
2 day parietal	spot 15	32.81	39.35	0.61	1.68	1.02		24.54
2 day parietal	spot 16	29.58	39.04	0.6	1.76	1.18		27.84
2 day parietal	spot 17	35.74	37.24	0.5	1.32	1.04		24.03		0.13
2 day parietal	spot 18	24.52	43.01	0.49	1.67	1.23		28.93		0.16
2 day parietal	spot 19	20.4	42.45	0.45	2.1	1.19		33.41
2 day parietal	spot 20	33.91	39.34	0.44	1.51	0.9		23.89
2 day parietal	spot 21	35.7	39.38	0.47	1.44	0.92		22.1
2 day parietal	spot 22	65	18.57	0.23	0.44	0.65		9.1		6
2 day parietal	spot 23	19.83	40.41	0.32	2.16	1.32		35.96
2 day parietal	spot 24	16.74	43.76	0.24	2.11	1.29		35.87
2 day parietal	spot 25	16.84	41.53	0.25	1.87	1.52		37.72		0.27
2 day parietal	spot 26	23.94	41.22	0.37	1.85	1.23		31.27		0.12
2 day parietal	spot 27	16.31	46.95	0.65	1.86	1.56		32.68
2 day parietal	spot 28	24.81	46.5	0.74	1.69	1.11		25.17
2 day parietal	spot 29	31.95	42.43	0.62	1.26	1.02		22.72
2 day parietal	spot 30	35.95	33.27	0.44	1.22	1.26		27.85
2 day parietal	spot 31	14.93	52.31	0.72	1.37	1.46		29.22
2 day parietal	spot 32	15.5	53.56	0.72	1.44	1.54		27.25
2 day parietal	spot 33	14.84	52.1	0.77	1.38	1.56		29.34
2 day parietal	spot 34	16.25	54.09	0.76	1.23	1.36		26.31
2 day parietal	spot 35	17.16	54.41	0.82	1.23	1.31		24.96		0.12
2 day parietal	spot 36	16.55	54.63	0.83	1.26	1.27		25.47
2 day parietal	spot 37	16.62	54.62	0.84	1.27	1.36		25.3
2 day parietal	spot 38	21.21	54	0.9	1.15	1.23		21.51
2 day parietal	spot 39	10.95	46	0.6	1.33	1.8		39.31
2 day parietal	spot 40	10.67	45.68	0.52	1.32	1.85		39.96
2 day parietal	spot 41	12.63	49.03	0.53	1.23	1.78		34.81
2 day parietal	spot 42	12.54	47.73	0.56	1.23	1.91		35.91		0.11
2 day parietal	spot 43	14.21	48.76	0.54	1.21	1.76		33.52
2 day parietal	spot 44	13.9	48.06	0.59	1.24	1.82		34.28		0.11
2 day parietal	spot 45	12	45.37	0.49	1.29	2.05		38.8
2 day parietal	spot 46	13.41	46.08	0.55	1.3	1.86		36.8
2 day parietal	spot 47	18.01	54.44	0.82	1.32	1.27		24.15
2 day parietal	spot 48	17.78	54.45	0.86	1.18	1.24		23.91		0.58
2 day parietal	spot 49	20.55	54.07	0.92	1.16	1.16		22.14
2 day parietal	spot 50	25.61	52.21	0.88	1.04	1.1		19.17
2 day parietal	spot 51	12.8	48.31	0.66	1.21	1.87		35.14
2 day parietal	spot 52	12.22	48.05	0.63	1.21	1.76		36.14
2 day parietal	spot 53	14.07	49.71	0.74	1.27	1.62		32.59
2 day parietal	spot 54	14.24	51.48	0.7	1.27	1.57		30.73
2 day parietal	spot 55	43.5	35.81	0.35	0.69	0.9		18.75
2 day parietal	spot 56	75.09	22.94			0.15		1.82
2 day parietal	spot 57	80.49	19.2					0.31
2 day parietal	spot 58	82.52	17.26					0.22
2 day parietal	spot 59	16.41	52.91	0.77	1.32	1.46		27.11
2 day parietal	spot 60	16.56	52.68	0.72	1.32	1.46		27.26
2 day parietal	spot 61	18.22	51.76	0.81	1.21	1.42		26.59
2 day parietal	spot 62	22.14	50.12	0.8	1.12	1.33		24.49
2 day parietal	spot 63	14.49	48.07	0.59	1.18	1.58		34.09
2 day parietal	spot 64	12.67	46.99	0.57	1.23	1.69		36.86
2 day parietal	spot 65	17.67	46.61	0.62	1.23	1.47		32.4
2 day parietal	spot 66	16.68	46.59	0.66	1.31	1.56		33.19
juvenile parietal	spot 1	9.91	42.77	0.35	0.46	1.98	0	44.53
juvenile parietal	spot 2	12.04	46.64	0.42	0.42	1.41	0	39.07
juvenile parietal	spot 3	12.72	39.99	0.3	0.59	2.09	0.13	44.18
juvenile parietal	spot 4	15.53	44.35	0.4	0.39	1.37	0.08	37.88
juvenile parietal	spot 5	11.04	46.43	0.27	0.81	2.16	0	39.28
juvenile parietal	spot 6	13.46	41.61	0.36	0.59	2.17	0.08	41.73
juvenile parietal	spot 7	14.28	42.8	0.34	0.59	2.22	0.11	39.66
juvenile parietal	spot 8	13.39	41.34	0.31	0.54	2.34	0.15	41.93
juvenile parietal	spot 9	8.23	35.91	0.45	0.5	1.98	0	52.93
juvenile parietal	spot 10	9.81	41.9	0.39	0.58	1.79	0	45.53
juvenile parietal	spot 11	8.9	40.44	0.36	0.51	1.71	0	48.09
juvenile parietal	spot 12	6.79	24.44	0.25	0.43	2.17	0.21	65.72
juvenile parietal	spot 13	12.48	47.77	0.47	0.8	1.21	0	37.27
juvenile parietal	spot 14	12.03	45.71	0.35	0.43	1.7	0	39.78
juvenile parietal	spot 15	13.79	42.69	0.34	0.4	1.83	0.11	40.85
juvenile parietal	spot 16	10.79	44.23	0.4	0.49	2.02	0	42.07
juvenile parietal	spot 17	5.29	24.8	0.29	0.75	2.48	0	66.4
juvenile parietal	spot 18	10.73	44.31	0.37	0.79	1.79	0	42.01
juvenile parietal	spot 19	10.22	43.34	0.31	0.77	1.92	0	43.44
juvenile parietal	spot 20	11.06	44.58	0.49	1.01	1.49	0	41.37
juvenile parietal	spot 21	11.17	45.06	0.39	0.49	1.92	0	40.97
juvenile parietal	spot 22	10.21	42.73	0.47	0.77	1.57	0	44.25
juvenile parietal	spot 23	12.04	46.55	0.4	0.46	1.91	0	38.64
juvenile parietal	spot 24	11.05	44.87	0.38	0.74	1.82	0	41.14
juvenile parietal	spot 25	11.26	45.63	0.35	0.57	1.85	0	40.35
juvenile parietal	spot 26	9.93	45.15	0.27	0.58	1.8	0	42.26
juvenile parietal	spot 27	11.54	45.89	0.36	0.65	1.71	0	39.84
juvenile parietal	spot 28	9.99	40.42	0.34	0.71	1.92	0	46.62
juvenile parietal	spot 29	10.47	42.48	0.46	0.61	1.71	0	44.27
juvenile parietal	spot 30	6.63	29.33	0.3	0.92	2.15	0	60.67
juvenile parietal	spot 31	11.23	44.39	0.31	1.05	1.99	0	41.03		0.24
juvenile parietal	spot 32	10.04	45.59	0.38	0.98	0.69	0	42.09
juvenile parietal	spot 33	10.64	44.36	0.38	0.59	1.01	0	43.03
juvenile parietal	spot 34	10.13	43.49	0.45	1.16	0.55	0	44.22
juvenile parietal	spot 35	9.11	43.22	0.36	1.03	0.49	0	45.79
juvenile parietal	spot 36	11.52	47.63	0.38	0.65	0.98	0	38.84
juvenile parietal	spot 37	11.47	48.62	0.36	0.48	1.05	0	38.03
juvenile parietal	spot 38	12.18	46.51	0.55	0.59	0.76	0	39.41
juvenile parietal	spot 39	11.25	45.22	0.42	0.5	0.88	0	41.74
juvenile parietal	spot 40	11.92	48.26	0.35	0.49	2.01	0	36.97
juvenile parietal	spot 41	9	36.75	0.31	0.67	2.33	0	50.94
juvenile parietal	spot 42	11.12	47.41	0.35	0.49	1.91	0	38.72
juvenile parietal	spot 43	11.8	47.73	0.34	0.59	1.69	0	37.84
juvenile parietal	spot 44	9.29	40.76	0.26	1.02	2.25	0	46.41
juvenile parietal	spot 45	7.11	32.44	0.29	0.68	2.17	0	57.32
juvenile parietal	spot 46	5.61	28.94	0.22	0.36	2.33	0	62.54
juvenile parietal	spot 47	11.2	46.62	0.28	0.52	2	0	39.4
juvenile parietal	spot 48	11.56	46.18	0.4	0.51	0.79	0	40.57
juvenile parietal	spot 49	11.82	47.67	0.59	0.71	0.49	0	38.71
juvenile parietal	spot 50	11.49	46.15	0.44	0.4	1.29	0	40.23
juvenile parietal	spot 51	12.63	48.51	0.53	0.63	0.49	0	37.21
